# Supplementary material for: Exogenous tryptophan application improves cadmium tolerance and inhibits cadmium upward transport in broccoli (Brassica oleracea var. italica)
Source: Front Plant Sci. 2022 Aug 11;13:969675. doi: 10.3389/fpls.2022.969675 (PMC9403758; doi:10.3389/fpls.2022.969675)
Supplement: Supplementary file 1 [file Data_Sheet_1.ZIP]

Archive with 3 entries (2 files):
- Supplementary/
- Supplementary/Supplementary Table 1.xlsx
- Supplementary/Supplementary Table 2.docx
