# Supplementary material for: Exogenous tryptophan application improves cadmium tolerance and inhibits cadmium upward transport in broccoli (Brassica oleracea var. italica)
Source: Front Plant Sci. 2022 Aug 11;13:969675. doi: 10.3389/fpls.2022.969675 (PMC9403758; doi:10.3389/fpls.2022.969675)
Supplement: Supplementary file 1 [file Data_Sheet_1.ZIP › Supplementary/Supplementary Table 1.xlsx]

## Sheet: Sheet1
Key Genes
Biosynthesis and catabolism pathway of IAA
ID	Name
LOC106313990	YUCCA6
LOC106302128	YUCCA8
LOC106310829	YUCCA9
LOC106333257	NIT2
LOC106329504	GH3.12
LOC106313262	GH3.12
LOC106327271	GH3.12
Signaling pathway of IAA
ID	Name
LOC106337223	ARF3
LOC106319097	ARF4
LOC106306798	ARF5
LOC106294993	ARF6
LOC106342431	ARF8
LOC106342709	ARF10
LOC106339304	ARF11
LOC106302756	ARF16
LOC106296377	ARF17
LOC106320938	ARF18
LOC106303734	Aux/IAA11
LOC106299418	Aux/IAA15
LOC106333063	SAUR21
LOC106304001	SAUR15A
LOC106343941	SAURX15
Biosynthesis pathway of IGS
ID	Name
LOC106301717	CYP79B2
LOC106302779	CYP79B3
LOC106312180	CYP83B1
LOC106328226	GSTF9
LOC106306752	SUR1
LOC106294846	UGT74B1
LOC106296616	SOT16
LOC106343839	SOT17
LOC106296616	ST5A
LOC106325221	CYP81F2
LOC106296139	IGMT3
LOC106307085	IGMT5
LOC106312074	MYB34
LOC106325229	MYB51
LOC106325577	MYB122
Ions transporter genes
ID	Name
LOC106322868	ZIP1
LOC106340580	IRT1
LOC106317059	NRAMP2
LOC106304728	XTH3
LOC106302002	HMA3
LOC106323905	CAX2
LOC106342791	CAX4
LOC106335119	MRP3
LOC106302002	HMA2
LOC106300021	HMA4
